# Supplementary material for: Standard- Versus Reduced-Dose Apixaban and Vitamin K Antagonists in Patients with Atrial Fibrillation and Advanced Chronic Kidney Disease: A Systematic Review and Network Meta-Analysis
Source: J Clin Med. 2026 Jun 16;15(12):4664. doi: 10.3390/jcm15124664 (PMC13301731; doi:10.3390/jcm15124664)
Supplement: Supplementary file 1 [file jcm-15-04664-s001.zip]

Archive with 2 entries (2 files):
- jcm-4334558 - File S1.pdf
- jcm-4334558 - File S2.pdf
